# Supplementary material for: Target margin design through analyzing a large cohort of clinical log data in the cyberknife system
Source: J Appl Clin Med Phys. 2022 Jan 19;23(3):e13476. doi: 10.1002/acm2.13476 (PMC8906228; doi:10.1002/acm2.13476)
Supplement: Supplementary file 1 — Supporting Information [file ACM2-23-e13476-s001.xlsx]

## Sheet: Sheet1
		Table 1. The F-test results of the SDT method for all tumor location in three directions.
Van Herk Formula		Tumor sites	SI														LR														AP
			Seg=0		Def=0		Corr=0		Pred=0		Rob=0		Seg & Def=0		Corr & Pred=0		Seg=0		Def=0		Corr=0		Pred=0		Rob=0		Seg & Def=0		Corr & Pred=0		Seg=0		Def=0		Corr=0		Pred=0		Rob=0		Seg & Def=0		Corr & Pred=0
			F/Fc	P value	F/Fc	P value	F/Fc	P value	F/Fc	P value	F/Fc	P value	F/Fc	P value	F/Fc	P value	F/Fc	P value	F/Fc	P value	F/Fc	P value	F/Fc	P value	F/Fc	P value	F/Fc	P value	F/Fc	P value	F/Fc	P value	F/Fc	P value	F/Fc	P value	F/Fc	P value	F/Fc	P value	F/Fc	P value	F/Fc	P value
		Lung LLL	35.52	1.52197e-07	33.18	6.54e-08	4.13	0.000578645	29.53	3.04974e-07	34.41	1.70493e-07	46.59	5.15516e-08	34.02	2.2363e-115	19.91	1.43042e-06	27.81	3.8635e-07	4.93	0.00028894	19.51	1.66687e-06	18.88	1.68482e-06	31.04	2.56448e-07	18.86	1.80765e-06	53.63	2.85448e-08	69.27	1.03234e-08	10.68	1.62552e-05	39.64	9.43562e-08	52.37	3.24199e-08	74.82	7.42694e-09	51.66	3.42476e-08
		Lung LUL	20.29	9.64637e-17	28.56	7.07363e-19	7.58	1.00669e-10	7.47	8.98985e-11	19.47	1.71224e-16	32.84	1.17127e-19	19.15	2.18759e-16	16.37	2.01713e-15	24.35	7.05666e-18	5.32	6.96732e-09	6.9	2.55334e-10	15.65	3.79917e-15	28.51	7.29393e-19	15.35	4.97213e-15	12.92	5.51961e-14	19.76	1.3919e-16	6.51	5.4911e-10	4.26	1.01686e-07	11.99	1.07001e-13	23.39	1.26221e-17	12.07	1.41667e-13
		Lung RLL	1.53	0.0108218	1.91	0.0381436	1.11	0.0481598	1.71	0.00215203	1.37	0.0170819	2.62	0.00116723	1.3	0.020378	15.92	1.6348e-07	16.72	1.25567e-07	12.84	5.07421e-07	2.16	0.00287524	15.38	1.96135e-07	15.38	9.1608e-08	17.76	2.12033e-07	2.78	0.000963965	3.22	0.00049742	1.18	0.00285197	1.21	0.00248404	1.24	0.00144911	2.53	0.000192478	3.95	0.00170803
		Lung RML	4.96	4.05788e-05	5.98	1.43506e-05	2.45	0.00134647	1.75	0.00690308	4.38	7.52189e-05	8.11	2.75366e-06	4.19	9.61246e-05	4.73	4.91977e-05	5.75	1.92743e-05	1.27	1.80604e-05	2.64	0.000933237	4.22	8.92498e-05	7.63	3.84298e-06	4.04	0.000113024	3.19	0.000373608	3.92	0.000132477	1.98	0.00288265	2.51	0.00123025	2.82	0.000688307	2.82	2.59781e-05	5.38	0.000876035
		Lung RUL	151.36	1.24396e-14	168.05	6.41543e-15	40.132	6.52299e-11	70.57	1.69665e-12	142.57	1.89283e-14	194.12	2.51927e-15	138.11	2.24929e-14	332.21	7.71909e-17	360.23	4.78873e-17	42.96	4.21395e-11	223.07	1.02509e-15	317.71	1.0477e-16	395.36	2.44855e-17	310.89	1.18879e-16	70.42	1.76726e-12	77.82	9.25202e-13	36.15	1.34175e-10	24.33	1.58702e-09	65.58	2.70015e-12	88.71	3.97874e-13	63.81	3.2218e-12
		Liver	5.24	0.0024957	6.16	0.00181552	5.87	0.00198847	1.1	0.00545652	4.78	0.00303388	7.81	0.00114462	4.52	0.00328215	4.31	0.0036233	9.25	0.0028201	4.9	0.00255007	5.16	0.00535756	3.94	0.00426534	5.81	0.00203696	3.76	0.00456357	31.64	7.23146e-05	34.63	6.03751e-05	1.58	0.00227588	28.99	8.58211e-05	29.78	8.15688e-05	29.84	4.80849e-05	38.94	2.56964e-08
		Pancreas	5.32	6.76861e-08	8.36	3.23223e-10	1.07	0.0471619	3.38	5.81021e-06	5.01	1.20553e-07	104.2	3.76857e-11	4.88	1.53787e-07	3.84	1.73215e-06	6.04	1.62771e-08	1.68	0.00210288	1.87	0.000932025	3.64	2.84002e-06	7.15	2.57172e-09	3.54	3.49542e-06	10.28	4.44489e-11	15.43	4.09462e-13	2.88	2.46678e-05	4.43	3.91476e-07	9.84	7.48968e-11	18.04	6.48901e-14	9.65	9.34431e-11
		Retro-peritoneum	2.51	0.00212591	3.65	0.00364141	1.61	0.00190603	1.46	0.00238008	1.88	0.00150903	2.86	0.00274339	1.72	0.001312	1.34	0.00858366	1.04	0.00458295	1.31	0.00296662	2.39	0.00215978	1.62	0.0011878	1.96	0.0124635	1.74	0.0013397	1.89	0.00158259	1.39	0.00889665	1.56	0.00110343	4.85	0.0048096	2.34	0.00210393	1.43	0.00240944	2.69	6.28111e-11
Uncertainty Estimation Method		Tumor sites	SI														LR														AP
			Seg=0		Def=0		Corr=0		Pred=0		Rob=0		Seg & Def=0		Corr & Pred=0		Seg=0		Def=0		Corr=0		Pred=0		Rob=0		Seg & Def=0		Corr & Pred=0		Seg=0		Def=0		Corr=0		Pred=0		Rob=0		Seg & Def=0		Corr & Pred=0
			F/Fc	P value	F/Fc	P value	F/Fc	P value	F/Fc	P value	F/Fc	P value	F/Fc	P value	F/Fc	P value	F/Fc	P value	F/Fc	P value	F/Fc	P value	F/Fc	P value	F/Fc	P value	F/Fc	P value	F/Fc	P value	F/Fc	P value	F/Fc	P value	F/Fc	P value	F/Fc	P value	F/Fc	P value	F/Fc	P value	F/Fc	P value
		Lung LLL	43.8672	1.87964e-07	40.9773	8.07691e-08	5.10055	0.000714627	8.57289	3.76643e-07	42.4963	2.10559e-07	57.5386	6.36663e-08	42.0147	0.000458897	24.5889	1.76656e-06	34.3454	4.77142e-07	6.08855	0.000356841	24.0949	2.05858e-06	23.3168	2.08075e-06	38.3344	3.16714e-07	23.2921	2.23244e-06	66.2331	3.52529e-08	85.5485	1.27493e-08	13.1898	2.00751e-05	48.9554	1.1653e-07	64.677	4.00386e-08	92.4027	9.17227e-09	63.8001	4.22957e-08
		Lung LUL	25.0582	1.19133e-16	35.2716	8.74e-19	9.3613	1.24326e-10	23.4879	1.11025e-10	24.0454	2.11461e-16	40.5574	1.45e-19	23.6502	2.70167e-16	20.217	2.49115e-15	30.0723	8.715e-18	6.5702	8.60465e-09	8.5215	3.15337e-10	19.3278	4.69197e-15	35.2099	9.01e-19	18.9572	6.14058e-15	15.9562	6.81672e-14	24.4036	1.719e-16	8.03985	6.78151e-10	5.2611	1.25582e-07	14.8077	1.32146e-13	28.8866	1.5588e-17	14.9064	1.74959e-13
		Lung RLL	1.88955	0.0133649	2.35885	0.0471074	1.37085	0.0394773	1.84933	0.00116449	1.69195	0.0210962	3.2357	0.00144153	1.6055	0.0251668	19.6612	2.01898e-07	20.6492	1.55075e-07	13.56	6.26664e-07	2.6676	0.00355093	18.9943	2.42227e-07	18.9943	1.13136e-07	21.9336	2.61861e-07	3.4333	0.0011905	3.9767	0.000614313	1.4573	0.00352218	1.49435	0.00306778	1.5314	0.00178966	3.12455	0.000237711	4.87825	0.00210941
		Lung RML	6.1256	5.01148e-05	7.3853	1.77229e-05	3.02575	0.00166289	2.65488	0.0085253	5.4093	9.28953e-05	10.0159	3.40077e-06	5.17465	0.000118714	5.84155	6.07592e-05	7.10125	2.38038e-05	1.56845	2.23046e-05	3.2604	0.00115255	5.2117	0.000110223	9.42305	4.74609e-06	4.9894	0.000139585	3.93965	0.000461406	4.8412	0.00016361	2.4453	0.00356008	3.09985	0.00151935	3.4827	0.000850059	3.4827	3.2083e-05	6.6443	0.0010819
		Lung RUL	110.23	1.53629e-14	190.35	7.92305e-15	35.63	8.05589e-11	336.381	2.09536e-12	125.36	2.33765e-14	125.23	3.1113e-15	31.02	2.77787e-14	129.36	9.5331e-17	156.79	5.9141e-17	55.36	5.20423e-11	115.69	1.26599e-15	88.69	1.2939e-16	51.36	3.024e-17	29.03	1.46815e-16	86.9687	2.18256e-12	96.1077	1.14262e-12	44.6452	1.65706e-10	30.0476	1.95997e-09	80.9913	3.33468e-12	46.36	4.91374e-13	78.8054	3.97893e-12
		Liver	6.4714	0.00308218	7.6076	0.00224217	7.24945	0.00245576	4.78	0.00673881	5.9033	0.00374684	9.64535	0.00141361	5.5822	0.00405346	5.32285	0.00447477	11.4238	0.00348283	6.0515	0.00314934	6.3726	0.00661659	4.8659	0.00526769	7.17535	0.00251565	4.6436	0.00563601	39.0754	8.93086e-05	42.7681	7.45632e-05	1.9513	0.00281072	35.8026	0.000105989	36.7783	0.000100737	36.8524	5.93849e-05	48.0909	3.17351e-08
		Pancreas	6.5702	8.35923e-08	10.3246	3.99181e-10	1.32145	0.0354149	5.32	7.1756e-06	6.18735	1.48883e-07	85.65	4.65419e-11	6.0268	1.89927e-07	4.7424	2.13921e-06	7.4594	2.01023e-08	2.0748	0.00259706	2.30945	0.00115105	4.4954	3.50743e-06	8.83025	3.17607e-09	4.3719	4.31684e-06	12.6958	5.48944e-11	19.056	5.05686e-13	3.5568	3.04647e-05	5.47105	4.83473e-07	12.1524	9.24975e-11	22.2794	8.01393e-14	11.9177	1.15402e-10
		Retro-peritoneum	3.09985	0.0026255	4.50775	0.00449714	1.98835	0.00235395	2.69	0.0029394	2.3218	0.00186366	3.5321	0.00338808	2.1242	0.00162033	1.6549	0.0106008	1.2844	0.00565995	1.61785	0.00366378	2.95165	0.00266732	2.0007	0.00146693	2.4206	0.0153925	2.1489	0.00165454	2.33415	0.0019545	1.71665	0.0109874	1.9266	0.00136274	5.98975	0.00593986	2.8899	0.00259836	1.76605	0.00297566	3.32215	7.75716e-11
